# Supplementary material for: The Venus score for the assessment of the quality and trustworthiness of biomedical datasets
Source: BioData Min. 2025 Jan 9;18:1. doi: 10.1186/s13040-024-00412-x (PMC11716409; doi:10.1186/s13040-024-00412-x)
Supplement: Supplementary file 2 — Supplementary Material 2 [file 13040_2024_412_MOESM2_ESM.ods]

## Sheet: Venus_score
Venus score for biomedical data quality assessment
question	score	max
Q1: Are the origin, context, and purpose of the dataset defined?
curators		/ 0.3
context		/ 0.3
purpose		/ 0.4
subtotal		/ 1
Q2: Are data protection measures described? Is there a license for the data?
consent		/ 0.3
deidentification		/ 0.3
data license & terms of use		/ 0.4
subtotal		/ 1
Q3: Are the devices, medical centers, and collection periods clearly identified?
devices		/ 0.3
medical centers		/ 0.4
collection period		/ 0.3
subtotal		/ 1
Q4: Are all variables and their values properly explained?
features		/ 0.5
values		/ 0.5
subtotal		/ 1
Q5: Does the dataset documentation include information on subpopulations identified by protected attributes such as the age, sex, ethnicity, and genetic ancestry of patients?
marginal distribution		/ 0.5
joint distribution		/ 0.2
expected distribution		/ 0.2
label provenance		/ 0.1
subtotal		/ 1
Q6: Are sources of potential inaccuracy listed and characterized?
listed		/ 0.7
characterized		/ 0.3
subtotal		/ 1
Q7: Is the information about noise included?
listed		/ 0.7
characterized		/ 0.3
subtotal		/ 1
Q8: Does the documentation describe data preparation, including cleaning and annotation?
annotation & labeling		/ 0.5
cleaning		/ 0.5
subtotal		/ 1
Q9: Is there a peer-reviewed scientific publication describing the data?
data-centric publication		/ 0.7
peer-reviewed in reputable venue		/ 0.3
subtotal		/ 1
Q10: Is the datasets available online without restrictions and does it have a global ID associated?
official online release		/ 0.4
persistent		/ 0.3
unrestricted		/ 0.3
subtotal		/ 1
total score		/ 10
Davide Chicco*, Alessandro Fabris, and Giuseppe Jurman, "The Venus score for the assessment of the quality and trustworthiness of biomedical datasets", 2024.
* davidechicco@davidechicco.it
